# Supplementary material for: Isoprene-Emitting Tobacco Plants Are Less Affected by Moderate Water Deficit under Future Climate Change Scenario and Show Adjustments of Stress-Related Proteins in Actual Climate
Source: Plants (Basel). 2023 Jan 11;12(2):333. doi: 10.3390/plants12020333 (PMC9862500; doi:10.3390/plants12020333)
Supplement: Supplementary file 1 [file plants-12-00333-s001.zip]

Archive with 3 entries (3 files):
- Figure S1.JPG
- Figure S2.JPG
- Supplementary Table S1.xlsx
